# Supplementary material for: Comparative effectiveness and safety of pharmacological and non-pharmacological interventions for insomnia: an overview of reviews
Source: Syst Rev. 2019 Nov 15;8:281. doi: 10.1186/s13643-019-1163-9 (PMC6857325; doi:10.1186/s13643-019-1163-9)
Supplement: Supplementary file 3 — Additional file 3. Matrix of Evidence. The matrix of evidence of primary studies across all included reviews. [file 13643_2019_1163_MOESM3_ESM.xlsx]

## Sheet: Sheet1
SRs and SR+MAs	Ballesio, 2017	Brasure, 2015	Buscemi, 2004	Buscemi, 2005	Cheng, 2012	Citrome, 2014	Ferracioli-Oda, 2013	Gong, 2016	Ho, 2015	Ho, 2016	Hwang, 2016	Irwin, 2006	Johnson, 2016	Kishi, 2015	Koffel, 2015	Kuriyama, 2017	Lee, NA	Liu, 2017	McCleery, 2016	Montgomery, 2003	Navarro-Bravo, 2015	Okajima, 2011	Sateia, 2017	Seda, 2015	Seyffert, 2016	Soldatos, 1999	Tang, 2015	Trauer, 2015	van Straten, 2007	van Straten, 2009	Xu, 2015	Yang, 2014	Ye, 2016	Yuan, 2010	Zachariae, 2016	Zhang, 2016	Anderson, 2014	Bellon, 2006	Brooks, 2014	Bogdanov, 2017	Chase, 1997	Chiesa, 2009	Cimolai, 2007	Coe, 2014	Costello, 2014	Culpepper, 2015	Dickerson, 2014	Hellstrom, 2011	Howell, 2014
Primary Studies
Adam 1984																										+
Alessi 2005											+
Allain 2001				+
Almeida 2003																	+																					+								+
Altena 2008																												+
Andrade 2001			+
Arendt 1986a and 1986b																																									+
Arendt 2011	+
Arnedt 2007																																							+
Arnedt 2011
Arnedt 2013		+
Asaya 2003																															+					+
Ascher 1979				+
Asnis 1999				+
Barsevick 2010																											+																						+
Baskett 2003			+														+																													+
Baune 2007																																					+
Beary 1984				+
Benoit 1992																										+
Berger 2009																											+																				+		+
Bergougnan 1992																										+
Besset 1995																										+
Billiard 1989																										+
Bjorvatn 2011		+
Black 2015								+
Blacker 1988
Bliwise 1995
Blom 2015a																									+					+
Blom 2015b																																	+
Bootzin 2005																																							+
Borberly 1991																										+
Bothelius 2013		+																										+
Bowen 1978				+
Britton 2012								+
Brunner 1991																										+
Buysse 2011		+									+																	+
Byles 2003
Campbell 1987				+
Carlson 2005
Carr-Kaffashan 1979				+								+
Casault 2011
Chaudoir 1983				+
Chen 2001																					+
Chen 2008	+																															+
Chen 2011	+																				+											+
Choliz 1995				+
Cluydts 1986																										+
Cohn 1983				+
Cohn 1991				+
Cook 2010																								+
Currie 2000															+						+						+
Currie 2004																																							+
Currie 2014																																							+
Dahlitz 1991			+				+																															+			+
Davey 1988
Davidson 2001																																															+
Davies 1986				+																+
Davis 2007										+														+
Davis 2011										+														+
Dawson 1998			+	+			+										+
De Roeck and Cluydts 1991																										+
Declerck 1992																										+
Declerck 1999				+
Dirksen 2008	+																																														+		+
Dixon 2006
Dorsey 2004																							+
Dowling 2005																																				+
Dowling 2008																			+												+					+
Drake 2000				+
Dujardin 1998				+
Eckerberg 2012																	+
Edinger 2001		+		+								+																+		+
Edinger 2003		+		+								+																+
Edinger 2005																											+
Edinger 2007																												+
Edinger 2009		+																										+
Elie 1999		+		+																			+
Ellis 1995																	+
Ellis 1996			+	+																																		+
Endicott 2008																																					+
Epstein 2012		+																			+
Epstein and Dirksen 2007													+		+						+
Erman 2008																							+
Espie 1989				+								+
Espie 2001												+																+
Espie 2003												+
Espie 2006																																															+
Espie 2007		+													+						+							+
Espie 2008	+												+														+																				+		+
Espie 2012		+																							+								+		+
Fabre 1997
Fillingim 1982				+
Fiorentino 2008																																															+
Fiorentino 2009																																																	+
Fleming 1988																										+
Fleming 1995				+
Friedman 2000
Friedmann 2008
Fry 2000		+		+
Garfunkel 1995			+	+													+																								+				+
Garfunkel 1997				+													+
Garland 2014													+														+
Garzon 2009							+										+																													+
Gehman 2009																															+					+
Germain 2006											+
Glass 2008																							+																							+
Godtlibsen and Dreyfus 1980																										+
Goldberg 1974
Goldenberg 1994
Gooneratne 2012
Greef and Conradie 1998																																							+
Haffmans and Vos 1999				+
Haimov 1995			+	+			+										+
Hajak 1996				+														+
Hajak 2000																		+
Hajak 2001				+																														+
Hajak 2002
Hartmann 1983				+
Harvey 2003				+
Haynes 1974				+
Haynes 1977				+
He 2005																	+
Heidenreich 2006																																										+
Hermann 1988																										+
Hermann 1993				+																			+			+
Herring 2012																+
Herring 2014		+				+								+		+
Hindmarch 1979																							+
Ho 2014	+																								+								+		+
Hoelscher and Edinger 1988
Holmqvist 2014																									+					+			+
Hong and Kim 2009											+
Hughes 1978				+
Hughes 1998																	+
Irwin 2014	+	+
Jacobs 1993
Jacobs 2004		+																					+					+
James 1989							+
James 1990			+	+			+										+																					+			+				+
Jernelov 2012	+	+
Jobert 1993																										+
Jungquist 2010		+																									+
Juri 2005																																					+
Kaldo 2015																									+								+
Kales 1976																										+
Kales 1986																										+
Kales 1991																										+
Kanno 1993																										+
Kapella 2011	+
Katayose 2012																																														+
Kaynak 2004
Kayumov 2001			+				+																															+
Kim 1993																										+
Koshorec 1988																										+
Krakow 2000																								+
Krakow 2001										+														+
Kryger 1991																										+
Krystal 2010		+																+					+
Krystal 2011																		+					+
Kunz 2010							+
Lacks 1983				+								+
Lahmeyer 1997		+		+
Lamphere 1989				+																						+
Lancee 2010																								+
Lancee 2012																									+								+		+
Lancee 2013																																	+
Lancee 2015																																	+
Lankford 2011		+																					+
Lankford 2012																							+
Lareau 2008
Le Bon 2003
Leger 1995
Lemoine 1995																																											+
Lemoine 2007							+										+						+																							+
Lengacher 2013
Leppik 1997				+
Lichstein 1999
Lichstein 2000
Lichstein 2001	+	+		+								+								+
Lichstein 2013
Lick 1977												+
Lovato 2014	+																											+
Lu 2016																																								+
Luthringer 2009							+										+						+
MacFarlane 1991																																						+
Mack 2013										+
Mamelak 1982																										+																	+
Mamelak 1984																										+
Mamelak 1987				+
Mamelak 1989				+
Mamelak 1990																										+
Manber 2008
Margolies 2013										+														+
Martinez 2013	+
Martinez 2014																											+
Martinotti 2008
Mashiko 1999
Matthews 2010																																															+
Matthews 2014	+												+
McCrae 2007		+																										+
McCurry 1998
McCurry 2013											+
McDowell 1998
Medeiros 2007																																				+
Mello de Paula 1984				+
Merlotti 1988																										+
Merlotti 1989																										+
Meuleman 1987
Michelson 2014														+		+
Milby 1993				+
Mimeault 1999		+
Miro 2011															+						+						+
Mitchell 1979				+
Mitler 1984				+																						+
Monchesky 1986				+
Montes 2002							+
Montes 2003			+	+
Montgomery 1983
Monti 1989																										+
Monti 1994																										+
Monti 1996				+
Monti 2000				+
Moon 1998
Morawetz 1989												+
Morgan 2012	+
Morin 1988												+								+
Morin 1993		+										+			+					+								+
Morin 1999		+		+								+								+	+							+		+
Morin 2004
Morin 2005																							+																							+
Morin 2012
Mouret 1988
Mouret 1990																										+
Mundey 2005							+
Nagtegaal 1995							+
Nagtegaal 1998																																						+
Nicassio 1974				+								+
Nicassio 1982												+
Nicholson 1980																										+
Nicholson 1982																										+
Nicholson 1986																										+
Nicholson 1987																										+
Nierenberg 1994
Nobuhara 1992																										+
Ogura 1980																										+
Okajima 2013
Okuma and Honda 1978																										+
Ong 2008																																										+
Ong 2014								+
Oswald and Adam 1988																										+
Ouellet and Morin 2007																																								+
Pallesen 2003												+
Parrino 1994
Pecknold 1990																																											+
Pegram 1980																										+
Perlis 2004		+																					+
Petre-Quadens ,1982																										+
Pigeon 2012	+	+
Pillai 2015																																			+
Ponciano 1990																																											+
Puder 1983												+
Quesnel 2003																																															+
Rambod 2013																																+
Randall 2012		+																					+
Raymond 2010
Richardson 2003																																																+
Rickels 1983
Riedel 1995												+
Riemersma 2008																															+
Rios 2013	+																										+
Ritterband 2009		+			+																				+								+		+
Ritterband 2011																																																	+
Ritterband 2012	+				+								+														+						+		+														+
Robert 2005
Rodenbeck 2003				+																														+
Roehrs 1992																										+
Roth 1974																										+
Roth 1976																										+
Roth 1977																										+
Roth 2007																		+					+											+
Roth 2010
Roth 2011
Rybarczyk 2002												+			+
Rybarczyk 2005		+																			+
Saletu 1994																										+
Saletu-Zyhlarz 2001
Saletu-Zyhlarz 2002
Sanavio 1990				+
Savard 2005	+												+								+						+																						+
Savard 2011
Savard 2013
Savard 2014	+												+
Scharf 1990				+																						+
Scharf 1991																										+
Scharf 1994		+		+																			+			+
Scharf 2008																		+					+											+
Serfaty 2002																															+					+
Shapiro 2003
Shealy 1979				+
Silvestri 1996
Singer 2003																			+												+					+
Sivertsen 2006																												+
Smith 2015		+
Smiths 2001																	+
Smiths 2003			+														+
Soeffing 2008		+																										+
Spinweber and Johnson 1982																										+
Staner 2005																							+
Stanton 1989				+								+
Steens 1993				+
Stein 2011
Stepanski 1982																										+
Strom 2004		+			+																				+								+		+
Sugaya 2007
Suzuki 2008																																			+
Talbot 2014										+
Tang 2012	+	+
Tassniyom 2010																																					+							+
Taylor 2010
Taylor 2012
Taylor 2014																												+
Terán 2008																																					+
Thiart 2015																									+										+
Thunker 2012																								+
Tiberge 1988																										+
Todder 2006																																					+
Toth 2007
Tuk 1997				+
Turner 1979												+
Turner 1982												+
Uchimura 2012																							+
Ulmer 2011										+														+
Ustinov 2013										+
Van Bemmel 1992
Van Geijlswijk 2011																	+
Van Houdenhove 2011
Van Straten 2009		+
Van Straten 2013																																			+
Van Straten 2014		+																							+								+		+
Vincent 2009	+	+			+																				+								+		+
Vitiello 2009															+
Vogel 1975																										+
Vogel 1989																										+
Vuletic 2016																																								+
Wade 2007							+										+		+				+																							+
Wade 2011							+										+
Wade 2014																																				+
Wagley 2013
Walsh 1998				+																			+
Walsh 2000				+
Walsh 2002		+		+
Ware 1997																							+			+
Waters 2003				+																								+
Wiegand 2008																																					+							+
Woolfolk 1983												+
Wu 2006		+																					+					+
Zhang 2015								+
Zhdanova 2001			+	+			+										+
[truncated: 17 more columns]
